# Supplementary material for: Changes in maternal feelings for children with autism spectrum disorder after childbirth: The impact of knowledge about the disorder
Source: PLoS One. 2018 Aug 2;13(8):e0201862. doi: 10.1371/journal.pone.0201862 (PMC6072130; doi:10.1371/journal.pone.0201862)
Supplement: S1 File — TD, typically developed. ASD, Autism spectrum disorder. C_Gender, child gender (0 is male and 1 is female). SRS_T, total score of Social Responsiveness Scale. SDQ_T, total score of the strengths and difficulties questionnaire. Dx_Month, the month of child’s age when they received the diagnosis of ASD. Mo_age, mother’s age. Mo_QOL_Av, average of mother’s World Health Organization Quality of Life. Mo_QOL_1~5, subscore of QOL (Physical, Psychological, Social, Environment and General). Mo_Psych_history, History of psychiatric treatment (0 is no and 1 is yes). (XLSX) [file pone.0201862.s001.xlsx]

## Sheet: Sheet1
Group	C_Gender	C_age	B_weight	SRS_T	ADHD_RS	SDQ_T	K_ABC	PVTR	vas_birth	vas_18m	vas_36m	vas_aw	vas_dx	vas_now	Dx_Month	KnowlegeASD	social_support	family_resources	Mo_age	Mo_FSIQ	Mo_SDS	Mo_STAI_t	Mo_QOL_Av	Mo_QOL_1	Mo_QOL_2	Mo_QOL_3	Mo_QOL_4	Mo_QOL_5	SES	Mo_Psych_history
TD	0	65	3284	50	7	12	86	8	-5	-5	0	999	999	0	888	999	999	999	38	104	37	48	3.31	3	3	3.67	3.63	3.5	41.5	0
TD	0	75	3152	36	1	3	94	14	10	10	10	999	999	10	888	999	999	999	37	105	25	26	4.42	4.71	3.83	4	4.63	5	31.5	0
TD	1	72	2522	44	2	6	108	10	10	10	10	999	999	10	888	999	999	999	31	92	28	34	4.54	4.57	4.17	4.67	4.75	4.5	52	0
TD	0	76	3270	64	10	14	113	9	10	5.5	5.5	999	999	6	888	999	999	999	38	92	42	49	3.23	3.71	2.67	3.67	3.13	3	35	0
TD	1	66	3010	49	1	10	105	7	10	10	10	999	999	10	888	999	999	999	36	106	39	37	3.81	4.29	3.5	4	3.63	3.5	53	0
TD	1	77	2828	47	0	7	110	9	9.5	8	9.5	999	999	6	888	999	999	999	39	109	42	38	3.58	4	3.67	3	3.25	4	33.5	0
TD	1	73	2640	43	0	3	81	8	-5	0	5	999	999	-3	888	999	999	999	36	90	40	38	3.42	3.86	3	4	3.25	3	45	0
TD	1	75	3020	41	1	4	113	10	10	-5	5	999	999	5	888	999	999	999	36	94	39	31	3.73	4.57	3.67	3.67	3	4	39	0
TD	1	76	2978	39	0	2	108	14	10	10	10	999	999	10	888	999	999	999	36	84	34	40	3.15	3.57	3	3	2.88	3.5	33.5	0
TD	1	62	3280	50	10	11	109	14	5	5	7.5	999	999	8	888	999	999	999	41	105	32	33	4.19	4.29	4.17	4	4	5	50.5	0
TD	1	67	2894	63	15	12	90	10	10	10	10	999	999	5	888	999	999	999	37	91	42	38	4.27	4.57	4.67	4.67	3.88	3	32	0
TD	0	67	2852	42	8	13	99	11	0	0	-5	999	999	0	888	999	999	999	39	96	30	36	3.65	3.86	3.33	4	3.75	3	38	0
TD	1	65	2845	45	0	1	102	8	10	10	10	999	999	10	888	999	999	999	43	89	33	42	3.5	3.71	3.33	3.33	3.5	3.5	37	0
TD	1	75	3582	51	4	17	111	10	5	5	5	999	999	0	888	999	999	999	39	112	41	46	3.35	3.57	3.33	3.67	3	3.5	35	0
TD	1	71	3234	45	6	6	98	11	10	10	10	999	999	10	888	999	999	999	40	96	36	40	3.77	4	3.67	3.67	3.88	3	35	0
TD	1	79	3008	45	0	6	84	7	10	10	10	999	999	10	888	999	999	999	41	100	35	39	3.23	3.29	3.33	3.67	2.88	3.5	33.5	0
TD	0	62	2850	67	14	12	94	14	10	5.5	10	999	999	10	888	999	999	999	38	98	47	47	2.81	3	2.83	3	2.63	2.5	56	0
TD	0	70	3622	55	12	8	110	12	8	9	7	999	999	8	888	999	999	999	41	104	36	31	3.85	4	3.67	3.67	4	3.5	46.5	0
TD	0	62	3638	49	0	10	132	19	-5	10	10	999	999	5	888	999	999	999	38	106	34	36	3.65	4	3.33	4.33	3.25	4	36.5	1
TD	0	76	2560	45	7	10	125	9	10	-2	5	999	999	3	888	999	999	999	45	104	34	45	2.77	2.71	2.67	3.33	2.63	3	41.5	1
TD	0	61	3434	52	10	20	80	15	10	2	2	999	999	5	888	999	999	999	35	110	38	52	3.5	3.57	3.17	3.33	3.75	3.5	46.5	0
TD	0	65	2630	41	4	7	122	4	10	10	10	999	999	10	888	999	999	999	41	107	39	57	3.42	3.43	3.17	3.67	3.5	3.5	46.5	1
TD	0	68	2994	48	2	9	127	7	7.5	5	-1	999	999	4	888	999	999	999	35	107	25	27	4.27	4.71	4	3.67	4.25	4.5	54.5	0
TD	0	61	2748	44	0	6	112	13	10	10	10	999	999	10	888	999	999	999	40	118	35	33	4.04	4	4.17	4	4	4	49.5	0
TD	0	74	2552	45	7	4	91	11	-5	5	5	999	999	5	888	999	999	999	39	100	33	41	3.92	4.14	4	3.67	3.75	4	45.5	0
TD	0	70	2932	57	7	10	103	6	0	0	5	999	999	7	888	999	999	999	41	100	42	48	3.08	3.14	3.17	3.33	2.88	3	36.5	0
TD	0	69	2980	43	5	7	109	13	10	10	10	999	999	10	888	999	999	999	36	94	28	26	4.54	4.71	4.5	4.67	4.5	4	33.5	0
TD	0	74	3332	43	3	12	117	11	10	10	0	999	999	10	888	999	999	999	41	93	42	59	2.85	2.43	2.5	4.33	3.13	2	37.5	0
TD	0	76	3002	42	1	10	97	11	10	5	10	999	999	10	888	999	999	999	34	98	35	28	4.38	4.57	4.17	4.33	4.38	4.5	32	0
TD	0	71	2876	44	12	6	116	13	7	7	7	999	999	8	888	999	999	999	32	108	32	42	3.54	3.29	3.83	4	3.5	3	49	0
TD	0	68	3214	44	15	16	127	8	10	10	10	999	999	-5	888	999	999	999	41	100	39	52	4.19	4.14	3.5	4.33	4.5	5	61	0
TD	1	78	3460	51	0	6	109	11	5	5	5	999	999	5	888	999	999	999	36	107	36	33	3.77	3.86	3.83	3.67	3.75	3.5	53	0
ASD	1	95	2608	68	999	999	78	9	0	-5	-7	-7	-10	10	50	1	2	1	43	113	32	34	3.46	3.43	3.83	3.67	3.25	3	48	0
ASD	0	102	3215	77	999	999	84	13	-10	-9	0	-10	2	10	48	2	2	2	50	93	39	41	3.54	3.57	3.33	4	3.75	2.5	32	1
ASD	0	100	2954	78	999	999	122	10	10	-1	-7.5	0	4	4.5	42	1	1	2	37	102	56	50	2.96	2.57	2.67	3.67	3.25	3	36.5	1
ASD	0	111	3540	69	999	999	92	13	10	8.5	9	-10	-10	7	42	-2	2	2	34	105	51	58	2.96	3	3	3	3.13	2	39.5	0
ASD	0	95	3144	71	999	999	110	7	-10	-10	-3	-10	2	-3	28	1	1	1	38	94	47	55	2.88	2.43	3.67	2.33	2.75	3.5	39	1
ASD	0	72	2996	67	38	20	85	6	10	5	-5	5	-3	6	53	1	2	2	43	108	26	38	2.92	3.43	2.83	2.67	2.63	3	40.5	0
ASD	0	65	3312	70	27	12	95	5	10	3	0	-4	-9	9	52	-1	1	2	33	111	29	34	4.27	4.43	4.33	4.33	4	4.5	48	0
ASD	0	96	3086	70	22	13	85	10	10	-4	-5	-5	-9	7	67	-2	3	2	41	101	38	35	3.31	3.57	3.17	3.33	3.13	3.5	41.5	0
ASD	0	81	3032	82	20	23	98	6	10	10	-10	-10	-10	0	41	-2	2	1	44	81	34	41	3.46	3	3.17	3.67	4.25	2.5	39	1
ASD	0	68	3380	43	16	12	119	12	-5	-10	10	-10	10	-2	66	1	3	2	33	112	32	43	3.58	3.71	3.83	3.33	3.5	3	53	1
ASD	0	98	3188	77	27	26	80	4	10	-2	1.5	-3	-10	-3	73	-1	1	2	37	102	40	45	3.92	4.29	3.67	4	3.75	4	43	0
ASD	0	82	3117	98	38	21	80	7	10	-3	-7	-3	-10	7	33	-2	1	2	45	109	45	50	3.04	2.57	3	3.33	3.25	3.5	46.5	1
ASD	0	63	2850	83	11	22	108	16	0	2	3	0	1	2	53	2	2	2	37	105	58	64	2.92	3.57	2.17	1.67	3	4.5	37.5	0
ASD	0	97	2816	88	11	16	94	8	-10	-10	10	-9	6	6	90	2	1	2	31	105	34	23	4.54	5	4.67	5	3.88	4.5	37	1
ASD	0	69	2990	57	11	11	83	4	-7	8	-4	6	-5	7	62	1	1	2	35	103	42	46	3.42	3.57	3	3.33	3.75	3	48	0
ASD	0	67	2995	47	17	7	89	7	10	8	5	5	0	8	54	-2	1	2	47	111	36	39	3.62	3.57	3.83	3.33	3.63	3.5	48	0
ASD	0	85	3022	60	53	27	91	12	8	-6	7	-6	3	7	46	1	2	2	33	113	36	27	4.04	3.57	4.67	4.33	4	3.5	51.5	1
ASD	0	94	3136	68	21	17	92	6	10	-3	-9	-3	-10	5	38	1	1	2	40	90	41	53	3.62	4	3.17	3.33	3.75	3.5	45	0
ASD	1	64	3140	70	12	17	87	9	10	10	-5	-8	-10	5	62	-2	3	2	38	90	38	34	4.08	4.29	3.67	3	4.5	4.5	39	0
ASD	0	67	3370	78	18	20	94	14	7	-2	1	-8	-8	1	65	-1	1	2	36	99	54	66	2.85	3	2.33	3.33	2.88	3	36.5	1
ASD	0	80	2986	76	19	15	103	7	10	10	0	10	0	0	39	-2	2	2	37	102	33	40	3.81	4.14	4.17	3.67	3.5	3	51.5	1
ASD	0	70	3120	67	31	28	94	15	10	-3	0	0	6	10	42	1	1	2	37	104	46	47	3.31	3.29	3.33	3.33	3.25	3.5	33.5	1
ASD	0	78	3092	67	16	15	85	6	8	5	5	5	6	8	58	2	1	2	43	117	46	53	3.46	3.43	3.5	4	3.38	3	44	1
ASD	1	86	2920	60	14	17	114	12	7	-9	0	0	-10	5	83	-1	1	1	34	120	58	74	1.62	1.29	1.5	2.67	1.75	1	43	1
ASD	0	72	3360	61	34	18	114	14	10	0	-6	-6	-8	10	42	2	1	2	31	97	29	29	4.08	4.29	4	4	4	4	45	0
ASD	1	66	3238	77	7	20	97	11	8	0	-10	8	-10	6	63	1	2	2	33	109	39	51	3.65	3.57	3.17	4	4.13	3	55.5	0
ASD	0	70	3130	74	30	15	101	4	10	-5	-5	5	5	5	67	1	1	1	38	108	38	45	3.19	3.29	3.33	3.33	3.13	2.5	40	0
ASD	0	64	3215	58	16	19	95	9	10	8	4	1	-6.5	5	47	-2	2	2	35	99	44	53	3.23	3.86	2.67	2.67	3.38	3	41.5	0
ASD	0	64	3580	83	15	29	90	9	-5	0	-10	10	-8	-8	60	1	3	1	36	95	56	60	2.54	2.71	2	3	2.63	2.5	33.5	0
ASD	1	73	2470	67	14	22	146	15	-3	-5	-9	-5	-2	-2	73	1	1	2	44	103	44	48	2.85	2.86	2.5	2.67	3.38	2	45	0
